# Supplementary material for: Auxin Transporter OsPIN1b, a Novel Regulator of Leaf Inclination in Rice (Oryza sativa L.)
Source: Plants (Basel). 2023 Jan 15;12(2):409. doi: 10.3390/plants12020409 (PMC9861231; doi:10.3390/plants12020409)
Supplement: Supplementary file 1 [file plants-12-00409-s001.zip]

Archive with 1 entries (1 files):
- plants-2152127-supplementary.pdf
